# Supplementary material for: Medical Students’ Perspectives on LGBTQI+ Healthcare and Education in Germany: Results of a Nationwide Online Survey
Source: Int J Environ Res Public Health. 2022 Aug 13;19(16):10010. doi: 10.3390/ijerph191610010 (PMC9408586; doi:10.3390/ijerph191610010)
Supplement: Supplementary file 1 [file ijerph-19-10010-s001.zip]

Archive with 1 entries (1 files):
- ijerph-1825565-supplementary.pdf
